# Supplementary material for: Recombinant α1-Microglobulin (rA1M) Protects against Hematopoietic and Renal Toxicity, Alone and in Combination with Amino Acids, in a 177Lu-DOTATATE Mouse Radiation Model
Source: Biomolecules. 2023 Jun 1;13(6):928. doi: 10.3390/biom13060928 (PMC10296637; doi:10.3390/biom13060928)
Supplement: Supplementary file 1 [file biomolecules-13-00928-s001.zip]

Archive with 1 entries (1 files):
- biomolecules-2382361-supplementary.pdf
